# Supplementary material for: Valorization of Anaerobic Liquid Digestates Through Membrane Processing and Struvite Recovery—The Case of Dairy Effluents
Source: Membranes (Basel). 2025 Jun 24;15(7):189. doi: 10.3390/membranes15070189 (PMC12300007; doi:10.3390/membranes15070189)
Supplement: Supplementary file 1 [file membranes-15-00189-s001.zip]

Archive with 1 entries (1 files):
- membranes-3649305-supplementary.pdf
